# Supplementary material for: Constrained Allocation Flux Balance Analysis
Source: PLoS Comput Biol. 2016 Jun 29;12(6):e1004913. doi: 10.1371/journal.pcbi.1004913 (PMC4927118; doi:10.1371/journal.pcbi.1004913)
Supplement: S1 Code — COBRA-compatible Matlab functions implementing CAFBA. (ZIP) [file pcbi.1004913.s002.zip]

Archive with 13 entries (12 files):
- Supplementary Code/
- Supplementary Code/CAFBA_OptimizeCbModel_NLP.m
- Supplementary Code/CAFBA_OptimizeCbModel_NLP.m~
- Supplementary Code/CAFBA_OptimizeCbModel_glpk.m
- Supplementary Code/CAFBA_OptimizeCbModel_gurobi.m
- Supplementary Code/Ec_iJR904_flux1.xml
- Supplementary Code/README.txt
- Supplementary Code/addProteinGroupsToModel.m
- Supplementary Code/carbonLimitation.jpg
- Supplementary Code/example_carbonLimitation.m
- Supplementary Code/example_setUpModel.m
- Supplementary Code/setWeights.m
- Supplementary Code/setWeights_rand.m
